# Supplementary material for: Integrative Bioinformatics Reveals Novel Molecular Mechanisms and Therapeutic Targets in Acute Myeloid Leukaemia
Source: J Cell Mol Med. 2026 Jan 6;30(1):e71007. doi: 10.1111/jcmm.71007 (PMC12771679; doi:10.1111/jcmm.71007)
Supplement: Supplementary file 1 — Appendix S1: jcmm71007‐sup‐0001‐AppendixS1.csv. [file JCMM-30-e71007-s001.csv]

variable	HR	lowerCI	upperCI	pvalue
signature_score	0.866389838432461	0.704957115378978	1.06479009256541	0.172804912673078
CDKN1A	0.870853912574565	0.73417357321162	1.03297989020347	0.112407469869214
PHGDH	0.846873575146196	0.713556048206833	1.00509953504453	0.057202324707173
ALDH1L2	0.820044700181899	0.69584181096773	0.966416935138161	0.0179028450245496
