# Supplementary material for: Integrative Bioinformatics Reveals Novel Molecular Mechanisms and Therapeutic Targets in Acute Myeloid Leukaemia
Source: J Cell Mol Med. 2026 Jan 6;30(1):e71007. doi: 10.1111/jcmm.71007 (PMC12771679; doi:10.1111/jcmm.71007)
Supplement: Supplementary file 2 — Appendix S2: jcmm71007‐sup‐0003‐AppendixS2.csv. [file JCMM-30-e71007-s003.csv]

Predictor	HR	lower_CI	upper_CI
73-gene GSVA signature	1.8	1.3	2.4
CDKN1A	1.5	1.1	2
PHGDH	1.4	1.05	1.9
ALDH1L2	1.3	1.01	1.7
