# Supplementary material for: Integrative Bioinformatics Reveals Novel Molecular Mechanisms and Therapeutic Targets in Acute Myeloid Leukaemia
Source: J Cell Mol Med. 2026 Jan 6;30(1):e71007. doi: 10.1111/jcmm.71007 (PMC12771679; doi:10.1111/jcmm.71007)
Supplement: Supplementary file 3 — Appendix S3: jcmm71007‐sup‐0004‐AppendixS3.zip. [file JCMM-30-e71007-s002.zip]

Archive with 2 entries (2 files):
- jcmm71007-sup-0004-AppendixS4.docx
- jcmm71007-sup-0002-AppendixS2.pdf
